# Supplementary material for: KRAS Mutations Impact Clinical Outcome in Metastatic Non-Small Cell Lung Cancer
Source: Cancers (Basel). 2022 Apr 20;14(9):2063. doi: 10.3390/cancers14092063 (PMC9103674; doi:10.3390/cancers14092063)
Supplement: Supplementary file 1 [file cancers-14-02063-s001.zip]

Archive with 1 entries (1 files):
- cancers-1663225-supplementary.pdf
